# Supplementary material for: Magnesium-doped bioactive glass enhances bone regeneration by reversing replicative senescence of human dental pulp stem cells in bone defect therapy
Source: Regen Biomater. 2025 Oct 25;13:rbaf105. doi: 10.1093/rb/rbaf105 (PMC12872399; doi:10.1093/rb/rbaf105)
Supplement: rbaf105_Supplementary_Data [file rbaf105_supplementary_data.zip]

Archive with 5 entries (5 files):
- Figure S3.jpg
- Supplementary data.docx
- Figure S4.jpg
- Figure S1.jpg
- Figure S2.jpg
